# Supplementary material for: Self-DNA Inhibition in Drosophila melanogaster Development: Metabolomic Evidence of the Molecular Determinants
Source: Biology (Basel). 2023 Oct 27;12(11):1378. doi: 10.3390/biology12111378 (PMC10669329; doi:10.3390/biology12111378)
Supplement: Supplementary file 1 [file biology-12-01378-s001.zip]

Archive with 1 entries (1 files):
- biology-2666941-supplementary.pdf
